# Supplementary material for: Tranexamic acid reduces heme cytotoxicity via the TLR4/TNF axis and ameliorates functional recovery after spinal cord injury
Source: J Neuroinflammation. 2019 Jul 29;16:160. doi: 10.1186/s12974-019-1536-y (PMC6661785; doi:10.1186/s12974-019-1536-y)
Supplement: Supplementary file 3 — Table S1. The primer sequences used for qRT-PCR in the present study. Accession numbers are for the NCBI Gene database: https://www.ncbi.nlm.nih.gov/gene (XLSX 10 kb) [file 12974_2019_1536_MOESM3_ESM.xlsx]

## Sheet: Additional Table1
	Gene (Accession Number)		5'-Primer-3'
	GAPDH(NM_008084.3)	Forward	5’-GACTTCAACAGCAACTCCCACTCT-3’
		Reverse	5’-GGTTTCTTACTCCTTGGAGGCCAT-3’
	Hmox1(NM_010442.2)	Forward	5’-AATGTGGCCTTCTCTCTGTAAGGG-3’
		Reverse	5’-TGGTTTCAAAGTTCAGGCCACTGG-3’
	Hpx(NM_017371.2)	Forward	5’-CCCCAACACATGTTCTTCCAATGG-3’
		Reverse	5’-GATGAAAATGGAGAGGTGGGCTGG-3’
	Tlr4(NM_021297.3)	Forward	5’-CTAGAAGTCACTGGAACCTCATGC-3’
		Reverse	5’-TCTCCTCTTCTTCACGTATACAGG-3’
	Tnf(NM_001278601.1)	Forward	5’-TGTGAAAACGGAGCTGAGCTGTCC- 3’
		Reverse	5’-GGTTCAGTGATGTAGCGACAGCCT-3’
